# Supplementary material for: Effects of Traditional and Modern Post-Harvest Withering Processes on the Composition of the Vitis v. Corvina Grape and the Sensory Profile of Amarone Wines
Source: Molecules. 2021 Aug 27;26(17):5198. doi: 10.3390/molecules26175198 (PMC8434166; doi:10.3390/molecules26175198)
Supplement: Supplementary file 1 [file molecules-26-05198-s001.zip]

Archive with 1 entries (1 files):
- molecules-1338770-supplementary.pdf
